# Supplementary material for: Mechanistic insights into synergy between nalidixic acid and tetracycline against clinical isolates of Acinetobacter baumannii and Escherichia coli
Source: Commun Biol. 2021 May 10;4:542. doi: 10.1038/s42003-021-02074-5 (PMC8110569; doi:10.1038/s42003-021-02074-5)
Supplement: Supplementary file 3 — Supplementary Data 1 [file 42003_2021_2074_MOESM3_ESM.xlsx]

## Sheet: QUINOLONES AND TETRACYCLINES IN
DRUG 1	GRUG 2	INTERACTION	FICI
CIP	TET	NO INTERACTION	1.125
CIP	DOX	NO INTERACTION	1.03125
CIP	MIN	NO INTERACTION	2
CIP	TIG	NO INTERACTION	1.5
NAL	TET	SYNERGY	0.25
NAL	DOX	SYNERGY	0.265625
NAL	MIN	NO INTERACTION	0.515625
NAL	TIG	NO INTERACTION	2
NOR	TET	NO INTERACTION	0.75
NOR	DOX	NO INTERACTION	1.25
NOR	MIN	NO INTERACTION	0.75
NOR	TIG	NO INTERACTION	1
LEV	TET	NO INTERACTION	2
LEV	DOX	NO INTERACTION	1
LEV	MIN	NO INTERACTION	2
LEV	TIG	NO INTERACTION	1
OFL	TET	NO INTERACTION	1.5
OFL	DOX	NO INTERACTION	1.5
OFL	MIN	NO INTERACTION	2
OFL	TIG	NO INTERACTION	1

## Sheet: CIPROFLOXACIN INTERACTION
DRUG 1	GRUG 2	INTERACTION	FICI
CIP	AMP	NO INTERACTION	2
CIP	FOS	NO INTERACTION	2
CIP	GEN	NO INTERACTION	0.75
CIP	ERY	NO INTERACTION	1.5
CIP	POLB	NO INTERACTION	1
CIP	TET	NO INTERACTION	0.75
CIP	RIF	NO INTERACTION	1.5

## Sheet: NALIDIXIC ACID INTERACTION
DRUG 1	GRUG 2	INTERACTION	FICI
NAL	AMP	NO INTERACTION	2
NAL	FOS	NO INTERACTION	2
NAL	GEN	NO INTERACTION	1.5
NAL	ERY	NO INTERACTION	1.5
NAL	POLB	NO INTERACTION	1
NAL	TET	SYNERGY	0.25
NAL	RIF	NO INTERACTION	1.5

## Sheet: Figure 1b
Time (in hours)	Control			Nalidixic acid			Tetracycline			Nalidixic acid & Tetracycline 1XFIC			Nalidixic acid & Tetracycline 2XFIC
0	17000000	18000000	17400000	18000000	17440000	17600000	16800000	17600000	17200000	17200000	17800000	17400000	17200000	17800000	17400000
2	180000000	200000000	194000000	88000000	84000000	86800000	12000000	12400000	12000000	1320000	1000000	1200000	10500	9500	12000
4	2400000000	2480000000	2500000000	240000000	2080000000	230000000	18000000	18800000	17800000	760000	560000	800000	45	56	22
6	64000000000	780000000000	73600000000	20000000000	16800000000	188000000000	620000000	1000000000	800000000	8680000	520000	6800000	20	30	21
8	110000000000	120000000000	116800000000	24400000000	344000000000	30000000000	3000000000	34000000000	3280000000	20000000	24000000	21000000	20	50	30
10	240000000000	360000000000	336000000000	41600000000	37200000000	38000000000	18000000000	20000000000	20400000000	768000000	100000000	800000000	30	30	30
12	488000000000	340000000000	400000000000	104000000000	100000000000	92000000000	34000000000	38000000000	34400000000	700000000	46000000	600000000	30	30	50
24	1300000000000	1500000000000	1700000000000	1200000000000	1250000000000	15000000000	1100000000	3000000000000	13000000000	4500000000	550000000	12500000	30	30	30
	Replicate 1	Replicate 2	Replicate 3	Replicate 1	Replicate 2	Replicate 3	Replicate 1	Replicate 2	Replicate 3	Replicate 1	Replicate 2	Replicate 3	Replicate 1	Replicate 2	Replicate 3

## Sheet: Figure 2a
Time min	CELLS ONLY			1X MIC NAL			2X MIC NAL			4X MIC NAL			8X MIC NAL
0	0	0	0	0	0	0	0	0	0	0	0	0	0	0	0
5	1	1	1	766	765	766	681	679	681	886	882	884	1436	1438	1434
10	1	1	2	936	936	936	1143	1141	1142	1294	1290	1292	1684	1684	1684
15	24	10	16	1073	1073	1073	1270	1276	1271	1535	1529	1541	1761	1761	1761
20	1	1	1	1153	1153	1153	1378	1385	1381	1495	1489	1491	1801	1991	1910
25	1	1	1	1098	1098	1098	1344	1350	1347	1496	1510	1518	1789	2020	1900
30	28	10	17	1155	1155	1155	1347	1400	1374	1546	1570	1565	1967	2020	1995
35	1	1	1	1066	1066	1066	1329	1450	1390	1553	1602	1574	2155	2190	2174
40	1	1	1	1071	1100	1084	1462	1470	1466	1570	1608	1584	2280	2300	2290
45	1	1	1	1111	1111	1125	1397	1500	1449	1524	1680	1602	2414	2500	2457
50	104	50	74	1136	1160	1150	1413	1531	1473	1409	1650	1530	2400	2600	2515
55	71	67	67	1122	1190	1152	1433	1502	1464	1407	1538	1475	2607	2607	2613
60	135	29	79	1362	1400	1379	1547	1601	1576	1412	1546	1477	2716	2826	2769
	Replicate 1	Replicate 2	Replicate 3	Replicate 1	Replicate 2	Replicate 3	Replicate 1	Replicate 2	Replicate 3	Replicate 1	Replicate 2	Replicate 3	Replicate 1	Replicate 2	Replicate 3

## Sheet: Figure 2b 
Time in minutes	CCCP(100 µM)			NAL (0.25X MIC)			NAL (0.125x MIC)			NAL (0.06X MIC)			NAL (0.03X MIC)			CELLS ONLY
0	100	100	100	100	100	100	100	100	100	100	100	100	100	100	100	100	100	100
5	95.7184	98.1396	92.3823	88.3828	89.993	91.2321	84.7565	85.8331	84.4933	83.3155	82.8303	82.9879	78.4791	84.5123	79.3068	79.7898	81.4405	78.9904
10	92.8934	94.0465	88.4024	80.7122	81.7419	80.1094	74.5221	75.7351	74.9726	70.934	73.381	71.4212	68.166	72.7721	68.2245	69.5762	71.6041	68.6118
15	86.9482	86.7086	82.3889	68.4671	69.6078	69.7334	59.3902	61.0944	61.458	55.171	58.3072	57.3839	51.1424	54.9301	52.9346	53.4248	52.8462	50.8389
20	79.3534	79.842	74.0044	62.1793	64.0305	63.5937	52.1798	54.0643	53.8627	44.9846	48.5051	48.636	39.1531	42.843	41.1921	39.9243	40.1988	37.6036
25	76.5993	77.6404	69.8303	60.4105	62.047	61.6682	48.6582	51.4041	51.7738	40.4764	46.0886	45.6644	32.1904	35.3954	33.5203	31.4883	31.7323	28.5259
30	75.1968	75.4939	69.254	58.244	60.4601	60.3775	46.943	49.9233	50.5053	36.6279	44.6943	44.0796	27.2262	30.9047	29.2442	25.6008	25.5252	22.1917
35	74.6955	76.5522	68.002	58.6882	60.592	60.3067	46.1201	49.3067	50.6095	35.049	43.6951	43.3124	23.2781	27.7871	26.4909	21.718	21.9361	18.4031
40	74.1267	75.3078	67.3033	58.8037	60.5745	60.6764	46.1158	50.151	50.4638	32.6169	42.0233	42.5957	21.2219	26.4607	25.4037	18.9093	18.8197	15.4738
45	74.4711	76.2021	67.3547	60.9775	62.6041	62.5163	46.4732	50.3176	51.1719	31.7272	40.9457	42.125	19.8329	25.2559	24.0249	16.3495	17.1585	13.4946
50	73.4491	76.2123	66.409	61.6442	63.3494	63.6321	47.3845	49.6366	51.9338	30.7598	38.6469	41.0168	18.4715	24.5133	22.3515	14.9012	14.9082	12.2379
55	73.512	78.1679	67.6515	61.9199	63.1393	64.3657	47.2927	49.8202	51.8301	28.5607	37.3823	40.3201	17.7889	23.3711	21.3987	13.9201	13.9355	11.0418
60	74.7223	77.5323	67.9182	62.7769	63.1764	64.114	47.3975	49.2354	51.9808	28.8812	36.7099	39.5902	17.3717	22.9046	21.2776	13.555	13.8852	10.8116
	Replicate 1	Replicate 2	Replicate 3	Replicate 1	Replicate 2	Replicate 3	Replicate 1	Replicate 2	Replicate 3	Replicate 1	Replicate 2	Replicate 3	Replicate 1	Replicate 2	Replicate 3	Replicate 1	Replicate 2	Replicate 3

## Sheet: Figure 2c
	Nalidixic acid	Tetracycline	Nalidixic acid &Tetracycline		ompA
Replicate 1	2.59389	15.4085	39.3247
Replicate 2	2.11949	12.2003	16.5107
Replicate 3	2.41295	28.9894	6.78133
	Nalidixic acid	Tetracycline	Nalidixic acid &Tetracycline		adeB
Replicate 1	0.0472766	1.52835	0.462977
Replicate 2	0.0784686	1.19756	0.0650066
Replicate 3	0.164264	4.17112	0.323202
	Nalidixic acid	Tetracycline	Nalidixic acid &Tetracycline		tetA
Replicate 1	1.44202	5.32407	5.99846
Replicate 2	0.443704	2.56484	2.94979
Replicate 3	0.214214	4.59949	3.08404

## Sheet: Figure 3b
Concentartion of Nalidixic acid mgL-1	Replicate 1	Replicate 2	Replicate 3
0	94.6887	91.616	92.1638	Perecntage w.r.t control
16	89.4715	88.4699	92.1362
32	87.8445	85.577	88.8462
64	66.3767	69.206	69.1866
128	67.7907	66.1761	66.1305
256	45.4181	45.057	46.1845
512	11.9442	4.66559	7.27487
1024	2.46997	-0.767429	-1.70268

## Sheet: Figure 5a
	Nalidixic acid	Tetracycline	Nalidixic acid &Tetracycline		A. baumannii AYE
Replicate 1	3.47661	0.653778	2.8793
Replicate 2	2.61894	0.55874	1.86944
Replicate 3	2.94976	0.646062	2.8988
	Nalidixic acid	Tetracycline	Nalidixic acid &Tetracycline		E. coli RPTU 54
Replicate 1	2.53711	0.942169	2.80817
Replicate 2	3.07979	0.854563	2.12546
Replicate 3	3.5263	1.01288	3.55141
	Nalidixic acid	Tetracycline	Nalidixic acid &Tetracycline		E. coli MG1655
Replicate 1	10.0103	0.90221	6.99252
Replicate 2	13.3874	1.04172	5.36035
Replicate 3	9.66781	0.961979	4.13789

## Sheet: Figure 5b
	Nalidixic acid	Tetracycline	Nalidixic acid &Tetracycline		A. baumannii AYE
Replicate 1	1.08298	0.118269	0.369957
Replicate 2	5.6191	0.44368	0.346869
Replicate 3	5.4655	0.171542	0.412181
	Nalidixic acid	Tetracycline	Nalidixic acid &Tetracycline		E. coli RPTU 54
Replicate 1	0.124223	0.059256	0.342801
Replicate 2	0.110153	0.087602	0.337082
Replicate 3	0.073668	0.075298	0.308768
	Nalidixic acid	Tetracycline	Nalidixic acid &Tetracycline		E. coli MG1655
Replicate 1	8.59582	1.4	43.6748
Replicate 2	16.6663	1.4788	8.32764
Replicate 3	20.7804	3.33527	33.0418

[truncated: 2 more sheets: Figure 6 all, Figure 7]
