# Supplementary material for: Mechanistic insights into synergy between nalidixic acid and tetracycline against clinical isolates of Acinetobacter baumannii and Escherichia coli
Source: Commun Biol. 2021 May 10;4:542. doi: 10.1038/s42003-021-02074-5 (PMC8110569; doi:10.1038/s42003-021-02074-5)
Supplement: Supplementary file 4 — Supplementary Data 2 [file 42003_2021_2074_MOESM4_ESM.xlsx]

## Sheet: A baumannii AYE
Cell length in micrometer
Control cells	Nalidixic acid	Tetracycline	Nalidixic acid - Tetracycline
1.596	2.431	1.525	2.259
1.916	1.569	2.401	2.134
1.38	1.641	1.67	1.849
1.67	1.16	1.692	1.239
1.468	1.835	1.67	1.826
1.235	1.479	1.916	2.077
0.973	1.231	1.622	1.297
1.946	2.615	1.791	1.305
1.2	1.835	1.935	1.333
2.464	2.901	1.654	1.429
1.849	1.744	1.569	1.698
2.104	2.431	2.85	1.196
1.425	1.525	1.991	1.883
2.24	1.525	0.946	1.644
1.376	1.566	2.259	2.181
1.468	2.498	1.886	1.927
1.817	1.169	0.946	2.533
1.602	1.744	1.395	1.622
1.791	1.641	1.692	2.176
1.657	2.325	1.794	1.239
2.293	2.054	1.654	2.023
1.349	1.592	2.173	1.935
1.744	1.425	1.753	2.104
1.395	1.425	1.01	1.815
1.991	1.305	1.815	1.765
1.747	1.16	2.134	2.675
1.622	1.817	1.169	2.76
1.252	2.114	2.339	1.883
1.368	1.794	2.277	1.935
0.827	1.641	1.622	2.156
1.239	1.602	1.026	1.883
0.917	2.044	1.252	2.974
2.708	2.627	1.337	2.76
1.479	1.592	1.235	2.386
2.062	1.707	1.692	1.872
1.657	1.031	1.835	1.765
2.669	1.128	1.031	2.249
0.827	1.849	1.468	1.654
1.744	1.602	1.196	1.765
3.729	1.698	0.917	2.015
1.147	2.481	1.046	2.02
1.592	1.946	0.781	1.566
1.046	1.297	1.682	2.031
1.622	2.447	1.147	1.747
1.368	2.392	1.046	1.756
1.169	1.479	1.395	2.533
1.468	2.051	0.846	1.886
1.846	1.835	1.538	2.104
1.109	1.605	1.133	1.252
1.592	1.719	1.682	1.45
1.235	4.134	0.821	2.548
1.468	2.114	1.071	1.891
1.542	1.935	0.923	1.305
0.725	2.464	1.44	2.104
1.592	1.622	0.846	1.479
1.747	1.248	1.046	1.641
0.74	1.514	1.605	1.436
1.105	3.775	1.071	1.908
1.105	2.064	1.133	1.45
1.771	1.97	1.657	1.835
1.147	2.514	1.147	1.698
1.147	2.036	1.376	1.849
0.946	1.935	1.927	1.657
1.657	0.968	1.248	1.641
1.791	2.919	0.973	1.815
1.44	1.622	1.169	1.38
1.67	1.566	1.133	1.147
1.949	1.602	1.169	1.883
2.156	4.154	1.105	1.09
1.891	2.181	1.239	2.112
1.542	2.514	1.297	1.337
2.219	1.566	1.056	1.425
1.436	2.708	1.493	1.38
2.142	2.392	1.313	1.657
1.147	3.131	1.765	2.564
1.395	2.675	1.657	1.602
1.791	1.552	1.38	2.403
1.973	2.051	1.959	2.02
1.67	1.753	1.886	1.908
2.044	1.991	2.195	2.564
1.305	2.173	2.036	2.209
1.38	2.479	1.849	2.195
2.112	2.533	1.67	1.883
1.641	1.791	1.297	2.062
1.026	1.641	1.45	3.101
1.641	1.927	1.566	1.313
1.337	1.015	1.552	1.395
1.566	2.937	1.468	1.566
1.196	2.277	1.514	2.438
2.447	2.252	2.164	1.791
1.368	2.325	2.023	2.24
2.615	2.114	1.109	2.974
1.45	2.386	1.538	2.214
1.981	1.349	1.791	1.622
1.349	2.154	1.826	1.826
1.333	1.031	1.046	1.569
1.602	2.777	1.468	2.414
2.051	2.259	1.128	2.548
1.622	2.305	1.046	2.305
1.707	1.9	1.468	2.209
1.61	1.968	1.168	2.272
1.765	1.644	1.203	1.581
1.232	1.593	1.582	1.028
1.319	1.582	1.368	1.932
1.582	1.368	1.61	1.368
1.862	1.404	1.932	1.668
1.404	1.644	1.533	1.203
1.765	1.907	1.404	2.044
1.319	1.932	1.189	2.765
1.61	1.416	1.603	1.416
1.368	1.932	1.533	1.582
1.765	2.603	1.932	1.61
1.368	1.474	1.238	2.765
1.474	1.368	1.044	1.582
1.638	1.968	1.062	1.832
1.874	1.862	1.011	1.582
1.416	1.368	1.765	1.203
2.011	1.903	1.238	1.533
1.507	1.368	1.582	1.738
1.582	1.368	1.416	1.203
1.474	1.874	1.107	1.164
1.416	1.416	1.61	1.582
1.232	1.474	1.238	1.932
1.281	1.416	1.011	1.738
1.348	1.404	0.874	1.832
1.368	2.603	1.932	1.368
1.404	1.638	1.533	2.319
1.789	1.416	1.932	1.533
1.874	2.61	1.203	1.203
1.281	1.862	1.168	1.164
1.404	1.862	0.874	1.533
1.474	1.789	1.368	1.581
1.404	1.907	1.062	2.189
1.268	1.862	1.272	1.582
1.232	1.832	1.168	1.581
1.228	2.011	1.603	1.348
1.416	1.832	1.107	2.062
1.416	1.416	1.474	2.319
1.593	1.474	1.203	1.028
1.416	1.638	1.603	1.593
1.582	2.228	1.116	1.533
1.507	1.416	1.203	2.319
1.874	1.903	1.203	1.874
1.432	1.368	1.107	1.416
1.61	2.61	1.189	1.61
1.368	1.664	1.474	2.044
1.507	2.61	1.068	1.738
1.416	1.644	1.932	1.968
1.61	1.789	1.272	2.319
1.232	1.319	1.474	1.61
1.862	1.416	1.081	1.581
1.368	1.593	1.272	1.668
1.416	1.903	1.044	2.319
2.011	1.789	1.416	2.765
1.416	1.368	1.319	1.368
1.368	1.874	1.832	2.272
1.593	1.404	1.068	1.348
1.268	1.368	1.474	1.607
1.228	1.368	1.203	1.911
1.228	1.404	1.189	0.874
1.533	1.348	1.164	1.582
1.474	1.474	1.404	1.593
1.348	1.644	1.593	1.582
1.272	1.368	1.348	1.404
1.644	1.416	1.593	1.968
1.281	1.874	1.203	2.189
1.268	1.319	1.081	1.368
1.432	1.903	1.765	2.189
1.368	2.61	1.011	1.404
1.368	1.368	1.474	1.607
2.011	2.61	1.028	1.932
1.432	1.638	1.932	1.416
1.404	1.368	1.116	1.164
1.507	1.816	1.348	1.603
1.432	2.011	1.068	1.203
1.862	1.416	1.062	1.832
1.61	1.348	1.319	2.765
1.862	1.903	1.932	1.404
1.368	2.228	1.011	1.028
1.533	1.474	1.044	2.062
1.281	1.832	1.582	2.189
1.416	1.765	1.189	1.028
1.404	1.368	1.011	1.581
1.789	1.533	1.319	2.062
1.368	2.228	1.603	2.272
1.368	2.272	1.319	2.189
1.603	1.368	1.107	1.581
1.533	1.368	1.368	1.164
1.644	1.404	1.368	2.062
1.474	1.832	1.319	1.404
1.603	1.789	1.168	1.533
1.644	1.593	1.164	1.61
1.638	2.228	1.168	2.189
1.416	2.228	1.61	2.272
1.664	1.474	1.368	1.582
2.011	1.664	1.168	2.062
1.319	1.319	1.189	1.416
1.416	1.968	1.533	2.189
1.664	1.874	1.164	1.603
1.368	1.832	1.272	1.968
1.644	1.874	1.081	1.911
1.593	1.368	1.319	1.416
1.603	1.644	1.593	1.164
1.368	1.907	1.603	2.062
1.348	2.603	1.068	1.668
1.268	1.907	1.011	2.319
1.432	2.603	1.272	1.932
1.474	1.582	1.368	1.581
1.789	1.474	1.203	1.932
1.368	1.582	1.765	1.738
1.368	1.664	1.189	1.668
1.474	2.011	1.168	1.582
1.664	1.881	1.168	1.168
1.874	1.932	1.028	1.348
1.582	1.368	1.404	1.028
1.61	1.416	1.168	1.582
1.874	1.593	1.044	1.607
1.272	1.348	1.168	2.765
1.416	2.61	1.068	2.189
1.228	1.319	1.168	1.368
1.368	1.932	1.272	1.874
1.664	1.582	1.416	1.533
1.368	1.816	1.168	1.874
1.582	1.319	1.081	2.765
1.432	1.881	1.168	2.319
1.232	1.368	1.832	2.062
1.272	1.832	1.368	2.062
1.228	1.907	1.582	1.348
1.638	2.61	1.116	1.593
1.348	1.474	0.874	2.189
1.874	1.416	1.832	1.932
1.416	1.644	1.189	1.581
2.011	1.664	1.765	1.911
1.319	1.644	1.368	2.765
1.228	1.816	1.272	2.319
1.644	1.881	1.203	1.416
1.664	1.368	0.874	1.607
1.268	1.474	1.081	2.044
2.011	1.368	1.368	1.404
1.593	1.874	1.028	2.272
1.507	1.582	1.238	1.607
1.432	1.862	1.044	1.668
1.474	1.907	1.238	1.968
1.593	1.416	1.272	1.603
1.319	1.416	1.533	2.062
1.507	1.348	1.765	1.582
1.582	2.272	1.011	2.765
1.272	1.968	1.189	1.348
1.348	1.789	0.874	2.319
1.533	1.832	1.203	1.581
1.474	1.789	1.068	1.348
1.593	2.272	1.61	1.168
1.582	1.533	1.61	0.874
1.348	1.368	1.765	1.348
1.368	1.765	1.189	1.348
1.765	1.638	1.61	2.319
1.272	1.582	1.416	1.203
1.874	1.664	1.189	1.168
1.268	1.765	1.272	1.368
1.593	1.907	1.189	1.164
1.416	1.319	1.474	2.272
1.404	1.932	1.044	1.668
1.789	1.404	1.404	2.272
1.416	1.789	1.116	1.607
1.874	1.874	1.116	0.874
1.638	2.272	1.107	2.062
1.789	1.968	1.603	1.738
1.348	1.874	1.044	2.319
1.638	1.968	1.416	1.603
1.603	1.765	1.116	1.968
1.432	1.932	1.832	2.062
1.319	2.603	1.593	1.416
1.416	1.862	1.011	1.607
1.474	1.789	1.593	1.416
1.533	1.533	1.062	2.062
1.416	2.603	1.416	1.416
1.368	1.348	1.593	2.189
1.281	1.968	1.028	0.874
1.507	2.603	1.044	1.932
1.368	1.765	1.044	2.765
1.416	1.474	1.61	2.272
1.228	1.593	1.319	1.668
1.664	1.903	1.474	1.164
1.603	1.474	0.874	1.028
1.272	1.533	1.368	1.668
1.272	1.348	1.533	1.61
1.432	1.765	1.832	1.668
1.507	1.932	1.168	2.272
1.603	1.582	1.61	1.533
1.432	1.968	1.168	1.164
1.789	1.593	1.068	1.874
1.368	1.832	1.168	1.968
1.281	1.832	1.116	1.874
1.765	1.862	1.404	1.416
1.61	1.593	1.011	1.581
1.368	1.932	1.765	1.416
1.638	2.011	1.603	2.044
1.789	1.474	1.272	2.765
1.404	1.874	1.765	1.832
1.319	1.368	1.011	1.416
1.603	1.862	1.61	1.911
1.644	2.61	1.765	1.416
1.603	1.582	1.272	2.044
1.533	1.816	1.832	2.765
1.368	1.881	1.582	2.044
1.432	1.533	1.61	1.348
1.319	1.968	1.404	1.581
1.416	1.644	1.164	1.028
1.593	1.348	1.593	2.062
1.664	1.368	1.068	2.062
1.348	1.881	1.116	1.832
1.368	1.832	1.062	1.738
1.368	1.368	1.107	1.416
1.874	1.644	1.168	1.533
1.268	1.533	1.61	1.874
1.474	1.582	1.028	1.404
1.268	1.638	1.765	1.603
1.638	1.533	1.368	1.404
1.582	2.61	1.765	2.272
1.664	1.789	1.474	1.164
1.368	2.603	1.272	1.368
1.416	2.61	1.582	1.164
1.533	1.368	1.533	1.968
1.416	2.272	1.189	1.61
1.416	1.874	1.368	1.581
1.268	1.474	1.107	1.416
1.474	1.968	1.044	1.668
1.368	1.404	1.203	1.61
1.368	1.368	1.168	1.607
1.232	1.765	1.593	2.189
1.61	1.644	1.582	1.582
1.765	1.404	1.203	1.911
1.644	1.881	1.168	0.874
1.603	1.638	1.107	2.765
1.416	1.664	1.028	2.062
1.533	1.881	1.932	2.189
1.432	1.881	1.603	1.582
1.368	1.582	1.765	1.582
1.232	1.932	1.368	1.738
1.432	2.603	1.028	2.272
1.368	1.907	1.238	0.874
1.368	2.228	1.028	2.189
1.582	2.011	1.028	2.319
1.232	1.638	1.932	1.416
1.765	1.404	1.474	2.189
1.533	1.368	1.062	1.738
1.281	1.533	1.582	1.416
1.272	1.368	1.474	1.168
1.474	1.368	1.319	1.582
1.638	2.61	1.068	1.416
1.432	1.968	1.168	1.368
1.416	1.874	1.189	0.874
1.644	1.348	1.474	1.582
1.368	1.368	1.832	1.607
1.507	1.474	1.028	2.189
1.281	2.011	1.603	2.189
1.281	1.664	1.61	1.668
1.644	1.644	1.044	1.738
1.593	1.664	1.61	2.765
1.533	2.011	1.533	1.911
1.319	1.404	1.593	1.168
1.368	1.319	1.168	1.348
1.319	1.533	1.765	2.062
1.368	1.319	1.011	1.203
1.432	1.789	1.164	1.668
1.644	1.816	0.874	1.582
1.319	1.907	1.348	1.832
1.603	1.832	1.028	1.348
1.416	1.593	1.044	1.738
1.61	1.582	1.164	2.765
1.348	1.582	1.238	1.416
1.232	1.968	1.168	1.968
1.474	1.368	1.081	2.044
1.228	1.903	1.272	1.582
1.474	1.644	1.107	1.168
1.789	1.368	1.168	1.593
1.368	1.765	1.348	1.61
1.368	1.404	1.028	2.272
1.368	1.582	1.272	2.044
1.644	1.903	1.116	1.911
1.228	2.011	1.533	1.581
1.368	1.319	1.474	2.044
1.582	1.881	1.044	1.416
1.228	1.832	1.168	1.832
1.603	2.603	1.164	1.368
1.348	1.932	1.533	2.319
1.281	1.765	1.116	1.581
1.61	1.644	0.874	1.738
1.232	2.603	1.168	1.932
1.268	1.832	1.832	1.668
2.011	1.582	1.404	1.874
1.348	1.368	1.932	1.203
1.664	2.272	1.068	1.911
1.432	1.474	1.404	1.968
1.348	1.368	1.081	1.203
1.61	1.368	1.368	1.028
1.862	1.881	1.168	1.61
1.638	1.368	1.107	1.874
1.268	1.907	1.011	1.582
1.348	1.319	1.416	1.593
1.533	1.881	1.272	1.533
1.432	2.61	1.832	1.668
1.416	1.903	1.238	1.668
1.664	1.582	1.765	1.832
1.582	1.664	1.533	1.738
1.593	1.319	1.081	1.911
2.011	1.368	1.593	1.416
1.582	1.319	0.874	1.61
1.664	2.228	1.164	1.164
1.593	1.932	1.319	1.533
1.61	1.368	1.765	1.404
1.862	1.664	1.533	1.832
1.281	1.765	1.164	1.404
1.664	1.368	1.368	0.874
1.368	1.874	1.404	1.164
1.319	1.638	1.404	2.765
1.404	1.903	1.368	1.533
1.348	1.789	1.062	1.368
1.268	2.228	1.168	1.593
1.416	1.765	1.081	1.164
1.404	1.907	1.319	1.582
1.638	2.228	1.603	1.911
1.765	1.907	1.582	1.533
1.404	1.881	1.319	1.874
1.368	1.319	1.081	1.533
1.533	1.593	1.272	2.189
1.272	2.011	1.068	1.668
1.281	1.474	1.272	1.593
1.416	1.968	1.107	1.028
1.582	2.61	1.416	1.593
1.765	1.765	1.474	2.044
1.664	2.272	1.107	1.668
1.582	1.368	1.593	2.272
1.862	1.968	1.61	2.189
1.348	1.319	1.348	1.668
1.319	1.368	1.404	1.416
1.765	1.368	1.593	1.668
1.348	1.582	1.164	1.416
1.603	1.644	1.404	2.044
1.228	1.816	1.107	2.319
1.603	1.404	1.404	1.581
1.789	1.593	1.011	1.164
1.319	1.404	1.011	1.874
1.582	1.907	1.368	1.028
1.272	2.603	1.533	2.044
1.272	1.765	1.203	1.911
1.664	1.348	1.416	1.593
1.232	1.881	1.582	1.164
2.011	1.416	1.189	1.61
1.644	1.862	1.765	1.028
1.281	1.765	1.164	1.348
1.533	1.368	1.272	1.203
1.368	1.368	1.028	1.668
2.011	1.582	1.168	1.582
1.61	1.582	1.011	1.533
1.789	1.582	1.416	1.164
1.232	1.368	1.011	1.203
1.348	1.404	1.474	2.272
1.603	1.368	1.416	1.968
1.603	1.593	1.107	1.581
1.664	1.932	1.203	1.533
1.603	1.816	1.319	1.874
1.664	2.011	1.203	1.581
1.228	1.416	1.593	2.765
1.228	1.881	1.61	2.062
1.533	1.582	1.348	1.668
1.368	2.228	1.203	1.603
1.874	1.664	1.116	1.168
1.507	1.874	1.028	1.668
1.507	1.664	1.348	1.607
1.874	1.664	1.044	2.189
1.368	1.832	1.168	1.607
1.232	2.228	1.416	2.062
1.862	1.319	1.028	2.765
2.011	1.368	1.107	2.189
1.368	1.644	1.832	1.738
1.268	1.582	1.474	1.61
1.404	1.638	0.874	0.874
1.368	1.404	1.062	1.874
1.232	1.368	1.238	1.368
1.507	2.228	1.474	1.603
1.228	1.907	1.404	1.416
1.232	2.228	1.238	2.189
1.874	1.862	1.474	1.668
1.272	1.368	1.348	0.874
1.232	2.011	1.062	1.368
1.874	1.368	1.081	1.404
1.272	1.319	1.932	1.593
1.281	1.582	1.533	1.533
1.862	1.474	1.189	2.189
1.404	1.907	1.416	2.765
1.368	1.832	1.416	2.062
1.272	1.582	1.319	1.533
1.603	1.348	1.011	1.164
1.61	2.228	1.081	2.044
1.368	1.368	1.474	2.765
1.533	1.474	1.272	1.603
1.416	1.816	1.238	1.61
1.507	1.319	1.164	1.416
1.432	1.404	1.832	1.832
1.664	1.319	1.404	1.581
1.862	2.603	1.081	1.874

## Sheet: E coli RPTU54
Cell length in micrometer
Control cells	Nalidixic acid	Tetracycline	Nalidixic acid - Tetracycline
2.266	3.543	3.077	3.774
2.844	1.891	1.849	7.055
2.114	4.822	1.916	1.297
2.02	4.531	2.548	2.504
2.023	2.092	2.114	2.339
1.542	10.56	1.835	2.156
1.744	2.888	1.765	3.761
1.01	3.766	2.077	2.339
1.313	1.339	2.064	7.403
1.846	4.719	0.917	7.663
1.641	4.361	2.142	2.134
2.259	7.21	1.071	3.017
2.769	5.939	2.114	2.394
1.046	6.852	1.644	1.395
2.392	4.284	1.514	10.328
1.169	3.903	1.622	10.328
1.657	3.288	1.147	3.94
1.026	2.462	2.539	3.085
2.114	6.81	1.602	3.204
1.128	4.105	1.692	2.062
1.744	4.072	2.252	4.94
1.872	4.338	1.883	5.396
1.479	3.179	0.846	2.629
1.562	4.644	1.644	3.386
2.051	4.224	2.02	4.148
2.176	4.41	1.542	4.042
2.498	4.134	1.538	3.582
1.756	3.806	1.719	3.529
4.134	2.57	1.991	4.429
3.423	3.037	1.538	2.958
2.438	3.906	2.256	2.259
1.744	4.728	1.368	9.905
2.498	1.991	1.538	2.756
1.744	4.229	1.429	2.466
3.049	5.828	2.498	3.03
2.483	3.782	1.891	3.718
2.293	1.602	2.466	4.14
2.698	4.103	2.462	3.284
2.481	4.103	2.421	4.587
2.564	3.138	1.654	2.816
1.109	1.916	3.596	2.762
2.401	1.846	2.114	1.169
1.849	1.794	1.644	1.991
1.592	3.505	2.062	3.029
2.392	3.385	2.379	3.613
2.421	2.051	1.147	3.446
1.883	3.487	1.744	4.283
3.362	2.698	1.458	3.989
1.935	3.629	1.644	6.209
1.753	4.579	2.044	11.203
1.744	6.24	1.09	7.542
3.582	7.836	2.259	2.368
1.835	8.066	1.692	3.591
2.692	2.064	2.202	4.411
2.114	1.741	1.468	10.162
1.196	2.498	1.071	4.57
2.051	3.16	1.479	2.974
2.154	3.652	1.395	2.861
3.085	2.99	1.872	5.831
2.698	3.568	1.333	2.79
1.744	2.195	2.293	7.838
2.24	5.349	2.647	2.02
1.349	5.81	1.67	6.384
3.383	8.654	1.602	3.677
1.538	4.314	1.973	3.126
1.538	4.216	1.872	3.529
1.973	3.661	4.185	3.796
2.684	5.605	1.768	13.71
1.719	3.409	1.602	2.76
1.822	2.837	1.935	4.105
2.277	3.963	1.231	3.927
1.692	4.21	1.791	2.305
1.644	3.501	2.104	2.339
1.395	3.079	2.615	2.777
1.376	4.499	1.44	1.169
2.386	4.083	1.235	3.829
3.146	3.578	1.622	2.386
1.313	4.224	2.958	4.099
2.156	3.06	1.946	4.308
2.114	3.423	2.293	1.644
1.562	3.989	1.6	2.879
2.595	4.736	2.1	2.181
2.074	6.065	3.21	3.448
2.193	4.552	1.65	3.854
3.03	2.771	1.36	2.987
1.514	8.426	2.36	3.101
1.67	3.194	1.5	2.483
1.959	3.635	2.3	3.284
1.744	3.861	1.5	4.24
1.67	3.766	1.6	1.891
2.064	3.807	1.32	2.421
1.867	4.184	1.56	2.901
2.237	4.924	1.32	2.47
2.361	3.983	1.46	2.582
1.785	2.023	1.37	2.996
1.785	4.316	1.29	3.784
2.092	3.766	1.38	2.958
2.142	3.211	1.56	2.112
1.248	5.189	1.63	2.572
2.4	2.5	1.85	3.45
3.268	4.317	2.979	3.538
3.074	4.927	2.825	3.962
2.464	5.866	2.809	4.468
1.799	4.801	1.736	4.067
2.068	4.521	3.065	9.168
2.044	4.497	2.118	5.348
3.304	6.562	2.044	4.488
2	5.08	2.927	2.502
2.464	4.521	2.615	5.2
2	9.832	2.834	4.554
2	4.992	2.904	4.029
3.304	3.622	3.065	3.182
2.044	2.737	2.325	3.896
2.105	5.08	2.118	2.502
2.238	4.497	2.834	5.2
2.068	9.832	2.097	3.896
3.237	9.832	2.834	4.554
2.238	2.737	2.502	4.866
2.238	5.395	3.201	3.383
2.904	4.452	2.904	2.105
3.268	3.648	2.198	3.908
2.068	4.526	2.097	5.273
2.904	8.747	2.502	4.554
1.799	8.636	2.809	9.168
3.968	4.521	2.198	4.893
3.074	2.065	2.502	4.866
2.386	3.622	3.813	4.468
3.472	6.791	2.834	3.896
3.069	5.866	1.714	2.502
2.025	6.691	2.502	4.468
2.89	4.927	2.529	3.908
2.105	2.737	2.979	4.52
3.968	4.497	2.325	4.232
2.025	3.648	1.736	4.676
2.755	5.475	3.065	2.502
2.809	4.964	3.065	3.538
2.068	2.737	1.579	3.538
2.904	5.475	2.825	2.947
3.268	3.648	2.044	3.182
2.044	3.031	2.044	4.029
3.472	5.395	2.044	4.893
2.904	4.992	3.065	4.893
2.105	2.737	3.201	5.348
2.904	6.691	1.736	4.554
2.025	2.484	3.06	4.258
3.074	4.243	2.502	3.383
3.304	5.08	2.809	4.554
2.17	4.422	2.873	2.502
2.421	3.031	2.502	4.468
2.386	8.636	2.927	5.2
2.068	4.992	1.736	4.52
2.105	5.475	2.325	4.676
3.074	4.243	2.977	5.2
2.4	4.521	2.529	4.468
2.386	4.766	2.834	3.182
3.069	5.08	3.065	5.2
2.238	4.243	3.065	4.554
2.873	6.345	3.201	4.029
2.068	4.422	2.502	4.232
2.809	4.521	2.253	4.554
2.873	4.243	2.529	3.538
2.17	4.317	2.717	3.896
2.238	4.317	3.201	5.273
2.105	2.065	1.714	6.83
2	4.317	2.663	4.067
3.304	4.927	3.065	4.488
2.044	8.747	2.118	4.029
2	4.526	2.977	2.105
2	4.243	3.065	3.896
3.304	4.317	2.717	4.52
2.89	8.747	2.979	5.273
2.044	3.648	3.065	4.676
2.17	4.766	2.097	3.896
3.472	8.636	3.201	3.896
2.105	3.622	2.834	4.488
3.237	5.08	2.529	4.52
3.472	2.737	3.065	3.896
3.304	6.562	2.044	5.2
3.472	4.521	2.253	3.383
2.89	4.964	2.097	4.029
2.755	2.737	2.253	5.2
3.472	4.992	2.809	3.962
2.464	4.422	2.325	2.947
2	6.791	2.834	3.962
2.105	5.395	2.927	5.348
2	4.317	2.198	3.962
2.044	5.395	3.06	3.908
3.968	9.832	2.198	4.232
2.4	4.801	1.701	4.866
3.082	5.08	2.979	2.502
2.4	5.866	2.834	3.962
2.809	6.345	2.502	2.105
3.074	4.801	2.253	4.676
2.044	4.422	3.06	9.168
3.268	5.395	2.097	3.896
2.421	4.497	2.904	4.468
2.238	2.065	2.825	3.529
2	4.521	2.717	3.962
2.904	6.791	2.615	4.737
2.238	3.648	2.825	9.168
2.904	3.648	3.201	4.554
2.464	2.737	3.06	4.866
2.386	5.866	2.502	4.676
2.238	9.832	2.502	4.468
2	4.801	2.044	5.2
2.17	4.766	2.529	4.52
2.105	6.791	2.253	9.168
1.799	3.031	2.873	3.182
3.268	5.866	1.736	4.554
2.17	4.452	2.809	3.962
3.069	4.801	2.615	2.105
3.074	4.992	2.502	3.383
2.105	5.475	1.701	4.258
2.238	6.562	2.198	4.488
2.755	5.866	2.253	4.737
3.268	6.345	2.198	4.029
2.89	6.691	3.065	5.348
3.304	4.521	2.717	4.488
2.17	4.766	2.354	4.232
1.799	4.521	3.06	4.258
2.238	6.562	2.118	2.947
2	6.345	2.198	3.908
2.809	6.345	1.736	3.896
2.755	9.832	2.325	4.866
2.809	2.065	2.354	3.529
2.105	4.422	1.714	5.348
2.809	3.031	1.714	3.383
2.105	4.927	2.325	4.488
2.904	4.801	2.198	3.908
2	8.636	2.198	4.067
2.4	4.317	3.201	7.251
2.044	8.636	2.253	5.273
2.238	4.317	1.701	3.962
2.809	2.737	3.813	9.168
2	4.243	2.927	3.182
2.105	4.964	2.979	4.488
2.025	6.345	3.06	4.468
3.237	4.422	2.502	4.554
2.873	9.832	2.873	4.554
3.069	4.521	2.097	4.029
3.069	4.422	2.044	5.2
3.472	4.964	2.354	4.554
2.4	2.484	2.809	3.962
3.968	3.031	3.813	4.488
2.809	3.648	3.201	4.676
2.89	5.395	2.354	5.2
3.069	6.791	2.717	4.893
3.069	3.622	2.097	3.908
2.4	6.691	1.579	5.273
2.89	2.065	2.325	3.182
2.4	8.636	2.904	3.383
3.472	4.927	2.825	3.538
2.238	4.422	2.809	5.2
2.4	4.801	2.717	2.105
2.755	4.526	2.044	4.468
2.89	4.452	2.502	4.488
3.472	4.927	3.06	2.502
2.4	4.497	1.579	6.83
2.238	5.475	1.579	5.2
4.432	4.497	2.325	5.273
3.268	4.243	2.097	4.468
2	4.317	2.198	2.947
2.068	6.791	2.118	4.554
3.304	4.766	2.325	4.866
2.105	5.475	2.502	4.067
3.069	4.497	2.979	4.554
3.069	4.317	2.097	2.502
2.105	6.345	2.325	5.348
3.304	4.452	2.198	4.488
3.268	5.08	2.615	7.251
2.17	6.345	1.736	4.468
4.432	4.992	3.06	4.737
2.386	6.562	3.06	3.529
2.105	5.08	2.873	4.488
2.025	8.636	3.065	3.962
3.082	5.395	2.325	4.554
2.105	6.691	3.065	2.947
2.809	4.927	2.354	4.029
3.069	3.648	2.325	2.105
2.809	5.08	1.579	3.538
2.105	4.521	1.736	5.11
2	5.08	1.714	4.067
2	3.622	3.813	4.258
3.237	5.866	1.579	5.11
2.421	6.345	2.253	2.105
2.238	3.622	2.253	3.962
2.89	9.832	1.714	4.468
2.421	4.801	2.873	4.029
3.082	4.422	1.714	5.348
2.238	2.484	2.354	4.52
3.074	4.243	3.065	4.737
3.069	4.526	2.325	4.488
2.238	2.065	2.502	4.554
2.873	3.031	2.325	2.502
2.17	4.964	3.065	2.105
2.17	4.801	2.977	4.029
2.044	5.866	3.065	5.2
3.237	8.636	2.977	4.468
4.432	6.345	3.065	4.468
2.238	6.791	2.354	3.182
3.472	4.927	2.834	2.947
2.755	6.791	1.736	9.168
2.105	3.031	2.502	5.273
2.809	4.497	2.615	4.52
3.968	3.622	1.714	3.538
3.304	2.484	1.736	2.105
3.304	5.866	2.253	3.529
3.237	5.475	2.502	4.029
2.421	4.766	2.198	3.962
2	4.927	2.502	4.232
2.421	8.747	2.904	3.529
2.105	6.791	2.529	3.908
2.238	6.691	2.834	4.067
3.968	6.791	2.927	4.468
2.809	2.065	2.809	4.737
3.968	2.484	2.253	4.468
2.17	5.475	2.873	2.105
2.105	4.766	2.873	2.947
2.238	8.747	2.529	5.348
2.386	6.691	1.736	9.168
3.472	5.08	2.118	4.488
3.082	4.497	3.065	4.554
2.4	4.964	1.579	2.105
2.904	4.964	2.354	4.488
2.044	2.737	1.579	2.947
3.237	4.801	1.701	6.83
2.238	2.065	1.736	4.232
2.068	5.866	2.615	4.232
2.025	6.691	2.825	4.468
2	4.521	2.663	3.962
2	3.031	3.065	4.488
3.472	4.317	2.502	4.866
2.386	5.475	3.201	3.962
3.069	6.691	2.809	3.529
2.809	4.766	2.825	4.866
1.799	2.484	2.873	4.737
2.105	4.927	2.904	4.488
2.464	4.422	3.201	3.538
2.105	4.992	2.663	4.468
3.069	9.832	3.813	7.251
2.105	3.031	2.834	3.182
2.044	5.475	2.502	7.251
2.044	4.317	2.873	2.105
2.044	3.622	2.977	2.105
3.304	5.866	1.701	4.893
3.074	4.452	2.502	5.348
2.89	4.317	1.579	3.383
3.968	6.345	3.065	3.182
3.069	5.475	3.201	4.258
2.464	4.521	2.977	9.168
2.068	2.484	2.825	7.251
2.755	2.484	2.502	3.529
2.755	4.526	3.201	5.273
3.237	3.648	1.714	5.273
3.268	6.691	2.904	4.232
2.044	4.526	3.065	4.737
2.464	4.521	2.529	4.067
3.074	4.497	2.097	3.383
2.421	4.766	2.825	4.468
3.472	9.696	2.044	2.947
2.044	4.243	3.065	3.896
2.105	4.526	2.809	4.488
1.799	4.317	2.904	3.908
2.4	6.345	2.097	2.947
2.238	3.648	2.809	3.383
2	8.747	3.065	5.11
2.238	4.927	2.834	6.83
2.238	6.562	3.813	2.105
2.421	8.636	1.714	4.468
3.237	8.747	2.825	5.2
2.238	4.927	2.825	4.029
2.4	4.243	2.834	4.067
3.268	3.031	2.904	3.182
2.105	8.747	2.717	3.538
2	2.737	2.825	2.105
2.755	5.866	2.529	4.488
3.237	8.636	2.615	4.067
1.799	3.648	2.873	3.182
3.268	4.422	2.873	4.067
2.238	4.452	1.736	3.962
2.105	4.452	2.663	4.737
2.238	4.964	2.529	4.067
2.105	6.345	2.502	4.468
3.237	3.031	3.06	2.502
3.304	6.345	2.825	2.502
2.044	4.766	2.977	3.529
3.304	4.992	1.579	9.168
2	8.636	2.325	4.067
2.238	4.992	3.201	4.893
3.268	5.866	2.325	5.273
3.074	4.526	2.663	5.2
2	4.317	2.904	3.896
2.873	9.832	3.813	4.029
3.268	4.422	2.354	5.11
2.89	4.497	2.354	9.168
2.904	9.696	2.834	5.2
1.799	4.526	3.065	3.383
3.472	4.317	2.502	2.105
2.386	5.475	2.529	2.947
2.755	3.648	2.044	3.529
2.809	6.562	1.714	4.468
2.421	3.031	3.813	4.488
3.304	4.452	2.325	4.468
3.069	2.484	3.813	5.2
2.464	6.691	3.201	4.232
2.386	5.08	1.736	4.52
3.237	6.791	2.873	5.2
2.464	2.484	3.06	4.737
2.068	8.636	1.736	3.182
4.432	8.636	2.502	4.029
2.025	3.648	1.736	4.029
3.304	4.497	2.663	4.554
2.904	2.484	2.809	5.273
3.472	2.065	2.663	4.232
2.873	6.691	2.198	4.52
2.044	8.636	2.354	3.896
2	4.521	2.873	2.105
2.17	9.832	2.663	2.502
2.068	8.747	1.714	4.029
2.238	4.927	2.118	4.067
3.069	2.484	1.714	4.554
2.386	4.801	3.065	4.866
2	6.562	2.118	4.029
4.432	4.927	1.736	4.232
3.237	9.696	2.325	4.258
3.268	4.766	2.118	4.676
2.464	4.526	2.717	3.538
2	5.395	3.813	2.502
3.069	4.521	1.714	9.168
2.17	2.065	2.354	4.893
2.238	5.475	2.198	6.83
2.89	4.317	2.198	4.029
2.386	8.636	2.253	3.529
2.17	2.484	3.06	4.52
2.873	3.031	3.813	2.105
2.4	4.801	3.065	5.11
2.238	6.345	2.979	2.105
3.472	3.031	2.927	5.348
2.809	4.422	2.825	2.947
3.237	4.243	2.717	3.182
2.105	4.964	2.809	5.273
3.082	4.766	3.065	2.947
2.904	5.08	2.977	3.962
3.304	4.766	1.579	4.737
2.044	4.927	2.529	5.11
2.755	2.737	2.253	3.908
2.105	5.395	2.529	4.676
4.432	6.562	2.663	4.258
2.238	4.964	2.979	4.676
3.968	3.622	2.253	3.538
1.799	4.243	2.809	3.529
2.755	2.737	2.809	5.2
2.044	6.791	2.198	4.488
2.873	4.766	2.529	3.538
2.105	4.452	2.044	3.182
2.17	9.696	2.977	4.468
3.069	6.691	1.714	5.11
2.238	4.243	2.253	7.251
2.17	8.636	3.065	5.2
2.105	4.526	2.097	5.11
2.105	5.08	3.065	4.893
4.432	4.964	1.736	6.83
3.082	4.452	2.354	3.383
3.237	4.927	2.927	6.83
4.432	4.964	2.325	3.896
4.432	2.484	2.977	6.83
2.105	4.927	2.097	2.502
3.304	9.832	3.065	3.529
2.89	2.065	2.717	7.251
4.432	4.801	1.579	4.554
1.799	4.422	1.579	9.168
3.069	5.08	3.065	5.2
2.025	6.562	2.825	3.538
2.89	5.475	3.201	3.182
2.421	4.801	2.529	9.168
3.074	4.526	2.118	4.468
2.809	4.497	2.118	4.488
2.105	4.766	2.873	2.502
2.105	5.475	3.065	2.502
2.025	5.475	2.044	5.2
2.105	6.345	2.325	2.947
2.809	4.964	2.809	4.676
2.044	4.497	2.097	9.168
3.304	4.452	3.065	5.273
3.968	6.691	2.097	5.348
4.432	6.691	2.834	3.908
3.074	6.791	2.198	4.067
2.044	4.927	3.065	3.896
2.025	3.031	2.502	5.273
3.968	4.243	3.813	4.258
2.755	5.395	3.06	4.067
2.904	4.317	2.615	9.168
3.069	8.636	2.825	4.554
2	6.562	2.663	5.11
2.386	6.345	2.502	7.251
2.044	5.395	2.502	4.258
2.238	2.737	2.977	4.258
2.044	8.747	2.927	5.273
3.082	9.832	2.825	2.502
2.025	3.622	2.717	5.2
2.105	4.317	2.044	3.908
2	4.801	2.354	4.52

## Sheet: E coli MG1655
Cell length in micrometer
Control cells	Nalidixic acid	Tetracycline	Nalidixic acid - Tetracycline
3.864	80.26	2.134	5.11
1.791	16.667	2.062	2.708
2.114	8.723	1.566	3.303
2.277	31.846	3.796	2.321
1.959	25.877	2.953	1.622
1.846	6.009	1.719	1.071
1.946	5.881	2.02	1.425
2.181	9.693	1.97	22.342
1.45	7.365	1.641	4.806
2.062	4.419	1.849	2.917
1.927	19.926	3.16	3.423
1.566	8.875	1.741	5.589
2.044	4.644	1.566	1.682
2.209	62.519	3.084	2.219
3.883	6.99	1.771	2.752
2.305	4.865	2.816	2.539
2.277	8.906	2.981	7.241
2.27	6.867	2.89	3.06
2.725	25.527	2.077	2.514
1.981	32.963	2.996	5.596
3.049	13.802	4.95	1.337
2.564	6.297	3.59	4.634
2.837	9.267	3.258	3.743
2.054	13.248	2.629	2.092
3.36	22.239	3.383	8.079
3.003	7.486	1.946	1.973
1.891	6.697	2.392	3.613
3.06	10.4	2.252	2.799
2.872	17.751	1.97	1.654
2.044	13.861	2.684	2.036
2.901	5.747	1.959	2.394
2.314	10.472	2.537	1.525
2.479	23.691	2.464	2.114
2.629	13.506	2.47	6.965
2.051	8.63	2.974	2.47
1.946	12.33	3.44	4.458
2.044	28.233	5.092	4.085
1.959	32.914	1.935	2.572
1.562	8.711	2.71	2.663
1.756	5.333	2.214	3.212
2.092	8.162	1.891	3.124
2.837	2.771	1.916	1.959
2.769	4.286	2.731	5.633
2.708	4.628	2.816	4.531
2.47	17.202	2.394	4.284
1.376	24.19	2.051	5.354
1.552	7.453	2.077	4.652
2.361	6.099	2.343	3.795
1.479	7.338	2.99	12.254
1.765	6.667	1.951	1.67
1.835	14.507	3.669	2.051
2.51	6.88	1.765	13.143
2.074	5.28	2.647	2.903
2.339	2.597	2.96	4.506
1.542	6.779	2.156	2.958
1.883	3.282	1.682	5.413
1.644	3.085	4.405	4.513
1.333	41.175	2.361	1.97
1.429	3.811	2.479	2.627
1.169	4.15	2.259	5.162
2.062	14.045	2.447	36.36
1.395	12.572	2.321	7.92
2.548	4.865	1.886	4.064
1.991	37.909	1.67	7.737
2.195	3.44	3.277	11.401
1.67	3.36	2.667	3.635
2.752	41.679	1.337	4.848
1.849	7.049	2.164	4.154
1.951	3.86	2.114	2.996
2.193	2.341	1.883	3.017
2.074	7.624	1.771	4.361
2.051	5.752	1.927	3.258
1.337	4.382	1.991	1.525
2.981	8.767	2.725	1.128
1.395	5.821	2.661	1.973
2.981	13.962	3.322	1.349
1.771	4.834	2.114	2.249
2.114	22.483	2.852	20
3.104	2.901	2.539	2.939
1.97	5.378	2.47	3.1
1.849	11.641	2.47	3.2
3.179	3.963	2.114	10.003
2.092	81.603	1.231	5.093
2.368	38.507	1.741	3.537
1.09	14.561	2.564	3.017
1.791	3.665	2.156	3.84
2.667	3.179	2.156	5.051
2.762	6.24	2.888	4.542
1.765	5.34	1.791	16.39
1.791	6.14	2.597	3.211
1.719	3.58	3.124	5.174
1.525	2.64	2.464	1.542
1.313	8.3	2.051	2.062
1.644	14.68	1.644	2.822
1.333	9.45	2.647	2.054
1.169	6.47	2.495	2.498
1.313	5.68	1.826	4.154
1.67	5.7	2.219	4.165
1.468	6.49	2.438	1.596
1.707	9.78	1.468	2.209
2.033	23.06	1.802	4.528
2.733	22.102	1.565	5.49
3.504	21.309	2.003	4.528
2.834	20.752	1.533	5.014
3.182	18.394	1.664	3.87
3.504	10.141	2.495	5.014
2.221	22.102	2.003	5.064
3.427	23.06	2.233	5.401
3.499	18.845	2.495	5.49
2.502	23.232	1.906	4.866
3.065	21.394	2.745	5.729
2.457	23.232	2.105	9.297
2.502	23.24	2.65	4.528
2.033	18.394	2.233	5.014
3.499	27.367	1.687	10.763
2.502	14.291	1.789	4.32
3.174	15.23	2.665	5.014
2.221	12.84	1.687	5.014
2.221	23.232	2.546	5.133
2.733	17.21	1.906	5.49
2.033	27.367	1.789	10.763
3.22	23.24	2.158	5.49
1.432	23.232	2.745	4.866
2.221	12.141	2.003	4.866
2.89	19.34	1.687	2.964
3.22	27.367	1.906	5.014
1.941	27.367	1.906	3.87
3.499	20.752	2.546	3.865
1.883	19.34	1.802	5.133
1.432	23.06	2.6	5.401
2	19.017	2.745	10.763
2.221	19.017	2.65	5.729
3.22	21.324	2.65	5.064
2.457	23.06	2.116	3.814
3.499	14.291	2.495	5.729
1.811	24.752	3.722	5.729
3.72	18.845	1.906	2.57
2.834	25.232	1.906	5.133
2.89	18.845	2.105	5.594
2	14.291	2.6	5.594
3.182	22.102	2.495	10.63
1.838	21.309	1.533	3.167
3.39	14.291	2.233	2.964
2.033	23.89	2.116	4.866
1.883	19.34	2.118	5.729
1.838	21.394	2.233	2.731
2.733	25.232	1.906	4.32
3.108	19.34	1.898	10.763
2.457	21.394	1.898	3.518
3.72	10.935	2.546	9.297
2.457	18.394	2.665	4.636
2.033	21.394	2.158	5.729
2.733	12.856	2.116	3.832
2.733	18.845	2.233	5.49
1.883	15.955	1.941	4.32
3.182	18.394	1.802	5.594
2.863	22.102	1.906	4.05
2.6	10.935	2.116	3.182
2.89	21.394	2.003	3.832
1.811	17.21	1.533	5.49
2.502	15.23	1.838	2.57
2.863	22.367	1.906	3.832
2.457	25.232	2.65	5.064
1.883	13.291	2.158	5.133
3.504	14.291	1.789	4.528
1.811	23.232	2.116	5.594
2.89	10.935	2.546	2.57
1.811	12.84	2.233	4.866
2.457	15.23	1.533	4.05
2.834	15.23	2.105	4.636
2.457	18.394	1.906	9.297
3.22	19.34	1.687	9.297
2.89	21.324	1.906	3.182
2.834	10.905	1.664	5.729
2.502	12.856	2.105	3.182
2.097	10.141	1.565	3.832
3.174	20.752	3.722	5.729
2.6	18.07	2.105	10.3
1.811	15.955	2.745	5.594
3.499	21.324	1.838	5.133
3.504	14.291	2.546	2.57
2.033	13.291	1.906	5.133
3.39	21.324	1.533	5.49
2.834	12.84	1.802	4.05
1.838	18.394	1.906	3.832
2.89	19.017	2.65	5.729
3.427	18.845	1.565	5.729
2.863	19.34	1.838	3.518
2.733	17.21	1.906	5.014
2.033	10.141	1.941	3.167
1.838	12.84	3.722	2.964
2.502	21.309	2.546	3.182
2.733	13.291	2.665	5.49
2.733	18.845	1.922	5.49
2.834	18.07	1.802	3.167
1.883	22.102	1.906	3.832
2.502	20.362	2.118	3.814
2.502	18.07	1.941	5.133
3.427	22.367	2.158	4.32
2	10.905	2.158	3.167
2.457	14.291	1.736	5.49
3.427	15.23	1.565	5.401
3.427	25.232	2.158	5.594
3.182	21.324	1.664	3.167
1.838	20.752	2.158	4.866
2.457	21.394	1.906	2.964
2.834	21.324	1.922	3.182
1.838	18.394	2.116	4.636
3.174	15.955	1.664	5.729
2.097	12.84	2.6	5.729
3.499	25.232	1.533	3.832
1.941	23.06	2.65	5.49
3.22	12.856	1.906	5.401
3.065	23.232	2.665	5.49
1.786	15.955	1.941	3.832
3.065	24.752	1.906	4.57
1.838	20.362	2.665	3.832
1.432	12.141	1.736	5.064
1.786	23.24	1.906	5.064
3.108	24.752	2.495	4.636
2.89	10.141	1.906	2.57
3.72	24.752	1.922	3.832
2.6	10.935	2.665	4.636
2.502	18.394	1.898	4.866
2.097	19.34	2.147	3.832
1.432	12.141	3.722	3.182
2.097	17.21	2.745	3.814
2.834	10.141	2.495	5.064
2.502	23.06	1.922	4.05
2.457	27.367	2.495	4.866
3.174	15.23	2.116	3.167
1.811	19.34	2.6	5.133
2.834	20.362	2.105	3.814
1.838	18.07	2.118	5.401
3.72	23.89	1.922	4.05
3.174	27.367	2.158	9.297
2.033	23.89	1.838	4.05
3.108	20.362	2.6	5.729
3.108	23.06	1.789	2.57
3.499	10.935	2.147	2.964
2.89	10.905	2.745	5.133
3.39	12.856	2.116	4.32
2.221	19.017	3.082	5.133
2.834	22.367	1.565	9.297
2.863	13.291	1.664	9.297
2.834	18.845	1.906	5.064
2.733	23.232	1.898	5.014
1.941	24.752	1.941	3.167
1.883	18.394	1.922	4.636
2	21.309	2.665	2.57
2.502	20.752	1.789	5.401
2.89	18.07	2.495	4.57
2.457	23.06	1.789	3.518
3.504	23.89	1.789	5.133
3.504	14.291	1.906	3.832
3.39	21.394	1.687	9.297
1.811	21.394	2.118	5.014
2.457	15.955	2.745	5.064
1.432	10.905	1.789	4.636
3.39	18.845	2.745	5.729
1.786	23.06	2.546	2.731
2.6	23.06	2.546	5.49
1.883	21.309	2.147	5.49
3.22	27.367	2.147	3.865
1.811	12.84	1.736	5.401
2.89	23.89	1.736	3.167
1.786	24.752	2.65	5.133
3.174	13.291	2.158	5.49
3.174	27.367	2.118	10.763
3.499	21.394	1.906	4.32
2.033	19.34	2.158	5.014
2.457	23.24	2.233	5.401
1.941	15.955	2.665	10.763
3.174	13.291	2.158	4.528
3.499	25.232	1.687	3.832
3.72	13.291	2.118	5.064
2.502	18.07	2.003	2.731
1.811	22.102	3.082	3.87
2.221	12.856	2.6	5.064
2.457	10.141	2.116	9.297
2.457	23.24	2.116	3.814
3.499	13.291	2.745	5.729
3.174	20.752	2.147	4.05
3.108	20.752	1.906	5.014
2.502	23.24	2.546	5.064
3.72	23.89	1.533	5.49
3.182	18.394	3.722	9.297
2.834	19.34	1.565	3.832
2.6	13.291	1.906	4.57
2.097	20.362	1.664	2.964
3.499	17.21	2.105	5.014
3.499	22.102	2.546	3.167
2.6	12.141	1.565	3.518
1.811	20.752	1.736	5.49
3.174	10.905	1.898	2.731
1.811	24.752	2.003	3.865
1.941	23.06	2.495	3.87
3.108	12.856	1.906	9.297
3.22	21.309	2.116	4.866
3.504	12.856	1.802	3.518
2.502	15.23	2.6	3.87
2.834	15.23	2.745	2.57
2.863	14.291	1.687	3.865
3.39	15.23	1.922	5.133
2.221	21.309	1.687	4.866
1.432	10.141	2.495	5.729
1.811	22.367	1.906	3.832
2.6	23.06	2.546	2.731
1.786	24.752	1.838	5.014
2.733	10.905	1.838	5.133
2.863	15.23	1.906	4.528
1.883	22.102	1.565	5.49
1.432	12.84	2.105	4.32
3.174	23.89	2.116	5.064
2.834	14.291	1.906	2.964
1.432	10.141	2.745	2.964
2.033	17.21	3.722	5.729
1.838	12.141	1.922	4.528
3.22	12.856	2.003	4.32
3.39	22.367	2.147	5.014
3.72	22.367	1.941	5.014
2.457	15.955	1.664	2.964
2.733	12.84	1.664	3.814
2.834	10.141	2.665	4.528
1.811	17.21	1.736	5.064
1.811	23.24	1.922	5.064
1.883	17.21	2.665	5.729
1.811	15.23	1.533	4.866
3.065	23.06	2.158	3.87
2.457	18.845	1.838	5.594
3.39	21.324	1.906	4.57
2.733	14.291	2.233	5.729
2.457	12.84	1.906	2.731
2.834	24.752	3.082	3.87
1.811	20.362	2.158	3.167
3.39	24.752	1.664	3.832
3.108	21.324	1.906	5.729
2.033	18.07	2.158	3.814
3.108	12.84	1.802	5.729
3.504	10.905	1.736	5.49
2.834	18.394	1.687	5.729
3.065	23.89	1.736	5.594
2.733	22.367	1.906	4.636
1.432	19.34	1.736	3.87
2.097	10.905	3.082	3.832
3.427	23.06	2.745	10.3
1.432	25.232	1.898	2.964
2.457	18.394	1.533	2.57
3.108	22.367	2.6	5.064
1.838	12.84	1.565	5.729
2.033	22.102	2.495	2.964
1.811	18.394	2.003	5.401
1.883	23.24	1.906	3.182
3.174	20.752	2.6	5.594
2.863	12.141	2.003	4.05
2.733	12.141	1.906	5.014
2.502	18.394	1.906	10.6
1.432	23.232	1.687	3.865
3.22	15.955	1.838	5.729
2.502	23.89	3.082	3.832
1.941	14.291	2.6	4.528
1.811	22.102	1.906	4.05
1.432	18.394	3.722	3.832
3.174	17.21	1.802	5.49
2.221	27.367	1.906	5.594
3.504	27.367	1.906	4.636
3.72	25.232	2.158	5.014
3.22	10.141	2.105	4.05
3.22	18.845	2.105	5.014
3.499	23.06	1.898	3.182
2.834	13.291	2.6	5.729
1.883	18.394	1.565	3.865
2.457	18.845	3.082	5.014
3.22	15.23	2.147	5.133
3.174	21.324	1.736	4.57
1.432	15.23	1.687	5.729
3.174	13.291	1.687	5.014
3.72	19.017	2.147	4.528
3.108	10.905	1.941	3.167
2.834	10.141	2.546	4.528
2	18.845	2.105	3.87
1.883	19.017	2.745	3.832
2.457	19.017	1.906	5.401
3.72	23.232	1.789	5.729
3.065	25.232	2.6	3.518
1.941	10.141	1.565	5.064
1.786	14.291	1.565	4.57
3.182	19.34	2.546	5.014
2.221	17.21	3.082	4.866
1.838	15.955	2.105	5.064
3.22	12.141	1.565	5.014
2.457	21.309	1.565	3.167
2.457	10.935	2.233	5.064
3.182	21.309	1.906	5.064
2.89	12.84	1.789	2.57
3.39	25.232	1.941	3.87
1.883	14.291	2.105	2.964
3.108	19.34	2.6	4.05
3.499	10.905	1.898	10.75
3.182	12.84	2.745	10.763
2.457	27.367	2.495	4.57
2.6	13.291	1.838	5.014
3.504	20.362	2.116	4.866
3.22	10.935	1.906	3.865
2.89	24.752	1.802	2.57
3.065	23.24	1.906	4.528
2.097	22.367	2.6	4.636
1.432	23.232	1.687	3.832
2.033	27.367	1.664	5.729
3.499	25.232	2.6	3.87
2.863	20.362	2.116	2.964
3.72	15.23	1.533	4.05
1.786	10.935	2.003	5.401
1.432	25.232	2.118	2.731
2.863	19.34	1.838	2.57
2.733	10.905	2.6	4.636
2.834	27.367	2.65	5.064
3.499	19.017	2.003	4.32
2.221	14.291	2.116	3.167
2.457	12.84	1.789	5.49
2.834	23.24	2.6	4.866
2.097	23.89	2.495	5.729
3.504	18.394	1.664	4.05
2.834	24.752	2.6	5.594
3.065	12.84	3.082	4.32
3.108	15.23	1.687	5.064
1.838	12.856	1.898	5.401
2.221	14.291	1.789	3.832
3.504	14.291	2.158	5.133
3.108	23.89	3.722	5.594
3.182	15.955	2.6	5.014
3.427	18.394	2.6	5.014
2.6	10.905	1.906	4.05
2.863	14.291	2.233	5.133
3.108	14.291	1.906	5.49
2.097	18.845	2.6	4.05
2.457	24.752	1.565	4.866
2.457	10.141	2.118	5.729
2.733	22.102	1.838	5.729
3.72	23.232	3.082	3.87
1.941	18.07	1.922	3.182
2.457	25.232	1.922	2.731
3.499	10.935	2.233	3.87
1.811	22.367	1.687	3.814
1.432	21.309	2.745	5.064
2.097	10.935	1.922	9.297
3.504	27.367	2.233	2.964
1.786	24.752	1.802	5.729
3.182	18.845	1.802	5.729
2.6	21.324	1.906	3.167
2	19.34	1.533	5.014
2.733	15.23	2.147	5.729
3.504	18.845	3.082	2.57
2.457	15.23	3.082	3.832
1.883	12.856	1.838	5.729
2.863	20.752	3.082	3.865
2.863	12.84	1.687	9.297
3.065	18.845	1.565	2.57
3.174	23.232	2.105	2.57
3.174	19.34	2.546	5.014
3.174	27.367	1.906	3.814
1.786	12.856	2.233	4.05
1.786	18.394	2.118	3.832
1.811	10.935	1.789	2.57
3.504	18.845	2.6	5.594
2.89	23.24	1.736	4.866
2	10.935	2.495	3.832
3.108	21.324	1.838	5.729
3.065	10.935	1.906	3.87
2	20.362	1.941	4.866
3.174	18.845	1.687	5.401
3.182	10.905	2.147	3.832
2.6	22.367	1.838	5.729
2.457	22.367	1.789	3.182
2.89	19.34	2.003	5.133
3.182	10.141	1.533	5.729
3.39	23.232	2.546	4.636
3.174	23.06	1.941	5.014
2	12.84	1.941	5.014
3.174	23.24	2.158	5.49
3.182	23.232	2.105	5.49
1.941	18.07	2.003	5.729
3.108	20.752	2.116	3.518
3.182	14.291	1.802	9.297
3.065	19.017	1.687	5.729
1.941	18.845	2.6	4.05
3.182	27.367	2.6	3.832
3.065	23.89	3.082	4.32
2.834	21.324	1.898	5.729
2.6	10.935	2.233	5.064
2.733	21.309	1.906	5.729
3.504	22.367	2.116	3.832
3.427	15.955	3.722	5.594
3.108	14.291	2.118	4.32
1.838	21.394	2.147	3.832
2.863	25.232	2.65	2.964
3.504	19.017	3.722	4.528
1.883	10.141	2.6	4.866
1.838	21.309	2.745	4.866
3.504	25.232	1.838	4.866
1.838	18.07	2.6	3.865
2.89	12.856	1.802	5.064
